# Supplementary material for: Aged Garlic Extract (AGE) and Its Constituent S-Allyl-Cysteine (SAC) Inhibit the Expression of Pro-Inflammatory Genes Induced in Bronchial Epithelial IB3-1 Cells by Exposure to the SARS-CoV-2 Spike Protein and the BNT162b2 Vaccine
Source: Molecules. 2024 Dec 16;29(24):5938. doi: 10.3390/molecules29245938 (PMC11677098; doi:10.3390/molecules29245938)
Supplement: Supplementary file 1 [file molecules-29-05938-s001.zip]

Archive with 1 entries (1 files):
- molecules-3318493-supplementary.pdf
